# Supplementary material for: 6,10,16,19-Tetra­oxatrispiro­[4.2.2.4.2.2]nona­deca­ne
Source: Acta Crystallogr Sect E Struct Rep Online. 2008 Jan 23;64(Pt 2):o498. doi: 10.1107/S1600536808001785 (PMC2960158; doi:10.1107/S1600536808001785)
Supplement: Supplementary file 2 [file e-64-0o498-Isup2.hkl]

# 
# h,k,l, Fc-squared, Fo-squared, sigma(Fo-squared) and status flag 
# 
data_I
_shelx_title ' W in C2/c' 
_shelx_refln_list_code          4 
_shelx_F_calc_maximum      226.61 
_exptl_crystal_F_000       584.00 
_reflns_d_resolution_high  0.8098 
 
loop_ 
 _symmetry_equiv_pos_as_xyz 
 'x, y, z' 
 '-x, y, -z+1/2' 
 'x+1/2, y+1/2, z' 
 '-x+1/2, y+1/2, -z+1/2' 
 '-x, -y, -z' 
 'x, -y, z-1/2' 
 '-x+1/2, -y+1/2, -z' 
 'x+1/2, -y+1/2, z-1/2' 
 
_cell_length_a    25.6053 
_cell_length_b     5.5820 
_cell_length_c    10.3370 
_cell_angle_alpha  90.000 
_cell_angle_beta   90.000 
_cell_angle_gamma  90.000 
 
_shelx_F_squared_multiplier     1.000 
 
loop_ 
 _refln_index_h 
 _refln_index_k 
 _refln_index_l 
 _refln_F_squared_calc 
 _refln_F_squared_meas 
 _refln_F_squared_sigma 
 _refln_observed_status 
   2   0   0    14527.33    15284.08     83.87 o 
   4   0   0     3350.49     2951.16     53.70 o 
   6   0   0       36.51       63.03      6.16 o 
   8   0   0     5753.25     5652.27    368.35 o 
  10   0   0       63.01       64.52      3.84 o 
  12   0   0      819.72      659.35     31.32 o 
  14   0   0      910.09     1016.84     38.39 o 
  16   0   0     1539.41     1680.66     79.96 o 
  18   0   0     1116.09     1160.69     21.72 o 
  20   0   0      115.59      112.61     15.13 o 
  22   0   0        3.09        6.05      8.79 o 
  24   0   0      162.60      197.10     26.01 o 
  26   0   0      108.88      121.75     20.71 o 
  28   0   0      615.50      585.86     29.07 o 
  30   0   0      445.88      337.51     30.23 o 
   1   1   0     1050.35     1057.91    101.11 o 
   3   1   0     2721.99     3003.05     24.05 o 
   5   1   0     2272.17     2274.26     53.61 o 
   7   1   0      410.23      362.43     11.52 o 
   9   1   0      131.38      148.46     10.93 o 
  11   1   0      465.47      493.91     13.16 o 
  13   1   0       10.55       23.86      5.32 o 
  15   1   0       14.20       18.62      5.36 o 
  17   1   0       62.58       40.68      6.53 o 
  19   1   0      258.55      236.74     11.00 o 
  21   1   0       96.50       61.17     12.43 o 
  23   1   0       82.14       44.70      9.52 o 
  25   1   0       37.44       38.54     10.24 o 
  27   1   0        0.69        0.23      9.84 o 
  29   1   0       15.92       32.03     13.68 o 
  31   1   0       21.19       10.42     15.07 o 
   0   2   0      207.85      299.27      9.44 o 
   2   2   0      156.41      155.90      6.11 o 
   4   2   0        0.06       -1.06      1.95 o 
   6   2   0       46.56       54.50      3.88 o 
   8   2   0        1.35        9.94      2.70 o 
  10   2   0      528.99      592.58     31.60 o 
  12   2   0        8.99        7.78      2.89 o 
  14   2   0      880.44      789.70    555.09 o 
  16   2   0      281.08      223.78     10.99 o 
  18   2   0      268.44      225.93     12.39 o 
  20   2   0      785.54      880.57     24.06 o 
  22   2   0      104.60       93.03     20.14 o 
  24   2   0       12.14       11.40      9.63 o 
  26   2   0        0.01       -1.03     12.56 o 
  28   2   0        0.47       11.03     10.66 o 
  30   2   0        0.15        1.40     13.79 o 
   1   3   0        2.39        4.14      2.57 o 
   3   3   0      265.74      175.94     20.23 o 
   5   3   0       17.36       39.60      9.34 o 
   7   3   0       31.82       16.82     13.00 o 
   9   3   0        0.26        3.82      3.66 o 
  11   3   0      152.46      175.32      9.66 o 
  13   3   0      975.03     1181.97     24.45 o 
  15   3   0     1164.24     1260.70     65.64 o 
  17   3   0      229.72      265.14     14.46 o 
  19   3   0      127.21      118.53     12.16 o 
  21   3   0       21.99       16.29      8.85 o 
  23   3   0       39.50       46.27     10.19 o 
  25   3   0        4.54       17.57     15.89 o 
  27   3   0        4.08       13.20     21.51 o 
   0   4   0     1555.29     1589.77     29.20 o 
   2   4   0       11.42       15.75      4.54 o 
   4   4   0      143.44      136.23      8.91 o 
   6   4   0       30.53        5.82     13.74 o 
   8   4   0      395.26      399.46     14.33 o 
  10   4   0       79.37      145.53     28.93 o 
  12   4   0      305.54      371.32     16.67 o 
  14   4   0     1892.55     2026.91     79.47 o 
  16   4   0     1449.84     1406.45    103.99 o 
  18   4   0        8.15        1.64      7.80 o 
  20   4   0       40.31       48.25     11.16 o 
  22   4   0        0.47        9.78     11.67 o 
  24   4   0       17.83       21.86     12.39 o 
   1   5   0        0.38       14.67      8.79 o 
   3   5   0       32.87        3.20     11.76 o 
   5   5   0        0.17       -5.02      8.81 o 
   7   5   0       25.70        8.91      9.49 o 
   9   5   0        0.00        2.39      8.71 o 
  11   5   0       52.06        5.87     21.18 o 
  13   5   0        1.31       19.34      9.08 o 
  15   5   0       11.10       -3.08     12.33 o 
  17   5   0        5.52        4.75     11.96 o 
  19   5   0      201.81      128.64     23.41 o 
  21   5   0       92.79       97.19     21.51 o 
   0   6   0      315.83      302.63     53.46 o 
   2   6   0       31.14       32.16     17.70 o 
   4   6   0      391.39      478.42     32.34 o 
   6   6   0      362.85      376.15     57.62 o 
   8   6   0        3.54        8.88     20.34 o 
  10   6   0        0.09        4.45     14.56 o 
  12   6   0       29.55       62.18     32.51 o 
  14   6   0      105.86      126.15     25.28 o 
 -31   1   1       23.74       42.77     33.80 o 
 -29   1   1      264.46      238.04     30.92 o 
 -27   1   1      409.77      375.06     35.32 o 
 -25   1   1       11.77        0.00     14.98 o 
 -23   1   1      179.81      186.06     20.51 o 
 -21   1   1       28.41       39.82     11.86 o 
 -19   1   1       98.20      118.83     12.29 o 
 -17   1   1      518.53      502.77     19.65 o 
 -15   1   1      506.64      540.52     20.50 o 
 -13   1   1       99.49       51.05      6.36 o 
 -11   1   1      315.86      376.03     12.51 o 
  -9   1   1     1077.69      983.92     18.35 o 
  -7   1   1      428.81      390.53     10.53 o 
  -5   1   1      401.99      436.92     10.02 o 
  -3   1   1     3336.14     3562.14     28.40 o 
  -1   1   1     5101.17     5485.01    140.38 o 
   1   1   1    49382.24    44743.07    381.41 o 
   3   1   1       26.96       13.54      2.56 o 
   5   1   1      676.46      795.45     14.24 o 
   7   1   1     1683.66     1794.09     25.42 o 
   9   1   1     3589.87     3815.06     36.38 o 
  11   1   1       28.93       43.64      5.66 o 
  13   1   1       26.66       28.40      7.55 o 
  15   1   1       38.18       45.69      6.83 o 
  17   1   1      196.96      224.22     16.92 o 
  19   1   1       10.00        0.81      5.37 o 
  21   1   1      330.88      361.57     23.87 o 
  23   1   1       26.04       32.48     11.24 o 
  25   1   1       34.97       53.14     13.97 o 
  27   1   1       31.34       35.48     18.73 o 
  29   1   1       65.46       21.37     21.37 o 
  31   1   1       47.28       53.09     21.88 o 
 -30   2   1        1.16       -8.37     34.96 o 
 -28   2   1        3.59        0.00     18.68 o 
 -26   2   1        0.04      -16.29     16.29 o 
 -24   2   1        1.85       11.58     10.05 o 
 -22   2   1        3.86       19.67      8.83 o 
 -20   2   1       65.31       65.94      9.90 o 
 -18   2   1       56.46       57.91     12.21 o 
 -16   2   1       50.56       38.75      7.77 o 
 -14   2   1      251.24      280.26     14.52 o 
 -12   2   1      383.65      436.32     18.87 o 
 -10   2   1      803.52      791.57     19.74 o 
  -8   2   1      983.16     1083.74     24.45 o 
  -6   2   1       31.85       11.43      2.99 o 
  -4   2   1     2462.19     2455.68     28.68 o 
  -2   2   1      767.93      670.20     14.59 o 
   0   2   1        8.88       21.08      6.98 o 
   2   2   1     1900.21     1914.16     20.34 o 
   4   2   1     1619.26     1523.30     24.10 o 
   6   2   1     4665.36     4965.46     46.91 o 
   8   2   1      236.16      202.47     18.23 o 
  10   2   1      330.49      375.04     21.43 o 
  12   2   1      465.25      475.74     13.87 o 
  14   2   1      380.51      488.57     19.39 o 
  16   2   1      149.25       88.11      8.99 o 
  18   2   1       58.50      108.81     12.18 o 
  20   2   1     1215.90     1090.67     37.65 o 
  22   2   1      117.40      106.29     17.98 o 
  24   2   1      250.26      208.90     22.58 o 
  26   2   1       73.27      118.97     18.16 o 
  28   2   1       13.88       -2.14     17.99 o 
  30   2   1        0.01       31.59     17.04 o 
 -27   3   1       42.08       54.11     31.46 o 
 -25   3   1        2.35      -10.90     20.45 o 
 -23   3   1        4.70        0.00     15.17 o 
 -21   3   1       13.13        8.03     11.65 o 
 -19   3   1      636.74      764.56     35.75 o 
 -17   3   1       98.09       83.85     12.35 o 
 -15   3   1     3156.52     3205.99     58.88 o 
 -13   3   1     4200.63     4617.02     65.32 o 
 -11   3   1      456.65      467.55     20.29 o 
  -9   3   1      380.37      402.18     17.03 o 
  -7   3   1      856.80      737.40     21.87 o 
  -5   3   1      211.92      235.14     13.73 o 
  -3   3   1     1165.94     1037.37     23.93 o 
  -1   3   1        0.14        6.94      4.19 o 
   1   3   1     2654.99     2566.40     37.91 o 
   3   3   1        4.24        6.63      6.52 o 
   5   3   1       64.16       85.69      8.59 o 
   7   3   1        1.83        3.67      4.98 o 
   9   3   1      621.99      620.57     21.42 o 
  11   3   1      172.52      187.02     15.60 o 
  13   3   1      213.86      281.43     17.54 o 
  15   3   1     1728.92     1848.05     10.85 o 
  17   3   1      889.91     1001.96     35.90 o 
  19   3   1      120.17      137.58     15.43 o 
  21   3   1      265.92      264.24     22.02 o 
  23   3   1       33.37       19.72     12.72 o 
  25   3   1        0.41       -1.95     14.28 o 
  27   3   1       24.27       30.39     21.84 o 
 -24   4   1        0.19      -22.90     31.65 o 
 -22   4   1        0.29       28.19     21.07 o 
 -20   4   1        0.36        9.28     17.79 o 
 -18   4   1       27.49       66.86     15.16 o 
 -16   4   1       48.22       56.58     15.08 o 
 -14   4   1      317.33      357.86     28.22 o 
 -12   4   1       94.94      139.06     16.17 o 
 -10   4   1       23.39       10.02      9.28 o 
  -8   4   1      459.39      465.95     18.81 o 
  -6   4   1       54.88       43.07      8.67 o 
  -4   4   1        0.89       -0.83      5.10 o 
  -2   4   1        9.04       -3.16      5.90 o 
   0   4   1      337.87      278.86     16.18 o 
   2   4   1      131.50      163.31     13.44 o 
   4   4   1        1.78        4.12      5.27 o 
   6   4   1       17.38       37.58      9.58 o 
   8   4   1        5.15        3.71      7.11 o 
  10   4   1      250.74      291.91     19.75 o 
  12   4   1      272.03      255.86     19.67 o 
  14   4   1      102.86      128.30     16.76 o 
  16   4   1       93.24      102.32     14.57 o 
  18   4   1       28.44       16.66      9.65 o 
  20   4   1      314.92      340.26     29.30 o 
  22   4   1      204.40      295.11     30.02 o 
  24   4   1        2.33      -17.73     17.73 o 
 -21   5   1       15.65       59.89     46.06 o 
 -19   5   1        1.58      -28.06     34.64 o 
 -17   5   1       20.17       33.67     24.56 o 
 -15   5   1       32.48        7.81     22.03 o 
 -13   5   1        3.55        8.37     16.72 o 
 -11   5   1        1.95        3.71     12.42 o 
  -9   5   1        7.08      -11.47     13.90 o 
  -7   5   1       19.34        9.11     11.01 o 
  -5   5   1      255.50      273.25     14.57 o 
  -3   5   1       25.88       59.04     13.64 o 
  -1   5   1        4.02        2.62      7.34 o 
   1   5   1        9.20       13.03      8.85 o 
   3   5   1        0.00        0.82     14.81 o 
   5   5   1      840.17      699.97     34.63 o 
   7   5   1      625.82      587.75     33.56 o 
   9   5   1       23.28       20.00     12.57 o 
  11   5   1       17.44       49.34     14.77 o 
  13   5   1        2.52        5.21     13.12 o 
  15   5   1       14.40       18.85     12.03 o 
  17   5   1       14.44        0.00     14.51 o 
  19   5   1        1.08       37.90     18.95 o 
  21   5   1        0.43       -8.14     22.51 o 
 -14   6   1        8.49       60.87     62.94 o 
 -12   6   1        3.30       26.63     40.94 o 
 -10   6   1        7.03       -3.99     28.35 o 
  -8   6   1       27.85       20.98     30.61 o 
  -6   6   1       13.69       -6.17     24.39 o 
  -4   6   1       10.97       -8.26     20.82 o 
  -2   6   1       96.80       49.10     26.99 o 
   0   6   1      431.58      479.05     53.00 o 
   2   6   1      343.73      400.33     47.21 o 
   4   6   1      170.56      204.76     20.08 o 
   6   6   1       26.77       71.54     24.86 o 
   8   6   1        0.03      -10.13     21.04 o 
  10   6   1       40.17       61.46     24.27 o 
  12   6   1       62.05       96.97     25.77 o 
  14   6   1        5.11        1.53     16.57 o 
 -30   0   2       85.12      152.37     26.37 o 
 -28   0   2      740.60      865.53     38.05 o 
 -26   0   2      997.23     1015.37     46.22 o 
 -24   0   2       15.92        6.52      8.48 o 
 -22   0   2      112.45      130.30     14.66 o 
 -20   0   2       63.74       84.28     14.09 o 
 -18   0   2     1348.83     1584.90     37.64 o 
 -16   0   2     1422.69     1277.47     30.64 o 
 -14   0   2     1346.84     1275.09     28.00 o 
 -12   0   2        0.36        5.79      3.22 o 
 -10   0   2      511.11      568.28     15.90 o 
  -8   0   2      516.08      509.91     11.52 o 
  -6   0   2      729.32      705.66     12.23 o 
  -4   0   2      865.68      789.99     15.53 o 
  -2   0   2     8738.53     8881.17    233.07 o 
   0   0   2    13464.27    13661.33    268.05 o 
   2   0   2    51351.83    54486.13    360.59 o 
   4   0   2       43.90       21.13      6.63 o 
   6   0   2      612.47      646.87     12.39 o 
   8   0   2     1399.85     1558.90     21.32 o 
  10   0   2     1282.86     1175.87     20.36 o 
  12   0   2     1079.76     1039.98     21.60 o 
  14   0   2       24.93       29.23      4.93 o 
  16   0   2        3.02       -2.96      3.91 o 
  18   0   2       35.10       49.01      7.99 o 
  20   0   2       43.62       25.07      8.13 o 
  22   0   2      253.87      282.29     23.53 o 
  24   0   2        0.06       12.44      9.90 o 
  26   0   2        3.10       -7.08     13.18 o 
  28   0   2       20.99       42.12     20.70 o 
  30   0   2        1.61        9.80     23.19 o 
 -29   1   2        0.03       12.40     20.84 o 
 -27   1   2        0.25       11.62     13.41 o 
 -25   1   2       40.29       43.12     11.67 o 
 -23   1   2      386.83      318.56     25.87 o 
 -21   1   2      334.81      287.34     19.28 o 
 -19   1   2        0.04       -0.83      6.61 o 
 -17   1   2       28.95       30.09      7.72 o 
 -15   1   2      121.76      139.34     12.84 o 
 -13   1   2     1260.07     1181.80     26.25 o 
 -11   1   2      572.06      714.52     19.15 o 
  -9   1   2      724.85      797.14     21.96 o 
  -7   1   2     2247.10     2552.70     34.56 o 
  -5   1   2      472.11      563.99     20.79 o 
  -3   1   2     9506.60    10600.85     55.91 o 
  -1   1   2      169.97      147.99      2.35 o 
   1   1   2      243.71      217.62      4.89 o 
   3   1   2      876.33      839.80      8.69 o 
   5   1   2    14231.98    13145.40    264.40 o 
   7   1   2    18602.67    19117.74    336.33 o 
   9   1   2     2547.41     2424.14      4.87 o 
  11   1   2      560.55      636.87      4.07 o 
  13   1   2     1119.85     1158.99     18.11 o 
  15   1   2       18.84        4.28      5.14 o 
  17   1   2      116.57      184.28     13.29 o 
  19   1   2        5.41       -6.77      6.77 o 
  21   1   2      767.04      629.07     28.98 o 
  23   1   2       22.84       14.95     10.98 o 
  25   1   2      226.15      250.16     24.44 o 
  27   1   2      105.53       99.39     20.44 o 
  29   1   2       17.77       20.35     18.92 o 
 -28   2   2        0.96       -2.81     17.36 o 
 -26   2   2        2.16        6.18     16.43 o 
 -24   2   2       58.28       37.62     13.16 o 
 -22   2   2      138.00      144.62     17.20 o 
 -20   2   2        0.55       -2.27      6.34 o 
 -18   2   2      108.53      123.94     12.74 o 
 -16   2   2        5.57       -1.58      4.48 o 
 -14   2   2      644.90      608.18     21.15 o 
 -12   2   2      568.04      644.34     20.45 o 
 -10   2   2      980.38      865.59     22.53 o 
  -8   2   2     3212.06     3402.32     45.07 o 
  -6   2   2     2320.11     2601.40     35.69 o 
  -4   2   2      463.17      405.70     13.30 o 
  -2   2   2       22.05       20.41      6.93 o 
   0   2   2       53.84       55.47      5.69 o 
   2   2   2      469.57      452.48      3.45 o 
   4   2   2      736.73      757.76     18.48 o 
   6   2   2     1008.31     1063.28     27.73 o 
   8   2   2     1211.69     1328.77     30.60 o 
  10   2   2      233.60      201.03      8.07 o 
  12   2   2        3.89        5.99      4.08 o 
  14   2   2       18.43       37.80      7.40 o 
  16   2   2       84.60       40.34      8.72 o 
  18   2   2       14.38       13.71      6.57 o 
  20   2   2      492.58      567.93     28.08 o 
  22   2   2      693.18      680.23     31.68 o 
  24   2   2      102.05       65.62     15.88 o 
  26   2   2        2.21        1.92     13.83 o 
  28   2   2       12.91       35.12     19.31 o 
 -27   3   2        7.16       -3.47     26.77 o 
 -25   3   2        2.10       -2.52     18.59 o 
 -23   3   2        1.48       19.90     14.40 o 
 -21   3   2       59.25       71.42     13.69 o 
 -19   3   2       10.53       14.29     12.79 o 
 -17   3   2        2.23        2.13     10.20 o 
 -15   3   2      203.61      173.21     15.93 o 
 -13   3   2      408.03      543.57     23.58 o 
 -11   3   2      535.57      430.85     24.21 o 
  -9   3   2      432.21      416.95     18.39 o 
  -7   3   2      132.22      157.23     14.77 o 
  -5   3   2       98.19      110.07      6.30 o 
  -3   3   2      887.40      913.60     19.49 o 
  -1   3   2       97.77      102.71     10.42 o 
   1   3   2        3.15        2.17      3.95 o 
   3   3   2      424.99      480.30     11.49 o 
   5   3   2      683.27      653.71     16.60 o 
   7   3   2      289.77      324.81     19.70 o 
   9   3   2        2.68        2.85      4.55 o 
  11   3   2        2.73        1.50      5.45 o 
  13   3   2       26.29        5.84      7.23 o 
  15   3   2       91.29       45.36      9.59 o 
  17   3   2       56.86       65.84      9.80 o 
  19   3   2       46.68       62.28     11.84 o 
  21   3   2      239.05      206.25     20.33 o 
  23   3   2        0.02        0.50     10.33 o 
  25   3   2        0.81       -8.01     13.07 o 
  27   3   2       28.65       12.04     18.60 o 
 -24   4   2       10.52      -23.21     28.48 o 
 -22   4   2        1.27      -19.95     20.79 o 
 -20   4   2       11.46       -8.82     20.43 o 
 -18   4   2      263.77      313.79     29.18 o 
 -16   4   2       12.41        6.00     13.11 o 
 -14   4   2     1271.80     1275.87     46.19 o 
 -12   4   2     1015.76     1165.31     45.13 o 
 -10   4   2      379.72      298.39     20.29 o 
  -8   4   2        0.02        6.49      8.36 o 
  -6   4   2       42.17       23.65      6.90 o 
  -4   4   2       26.96       10.84      5.14 o 
  -2   4   2      170.54      118.51     12.18 o 
   0   4   2        0.54       -4.86      6.94 o 
   2   4   2      105.15       77.55      9.66 o 
   4   4   2       24.35        5.95      4.25 o 
   6   4   2      387.02      303.82      7.18 o 
   8   4   2      119.17      130.25     14.46 o 
  10   4   2      314.85      296.21      8.64 o 
  12   4   2       43.41       56.01     13.58 o 
  14   4   2        9.89       16.98     10.85 o 
  16   4   2      191.40      230.33     21.36 o 
  18   4   2      208.15      178.94     22.71 o 
  20   4   2       11.32       29.09     12.46 o 
  22   4   2        2.44       13.75     13.75 o 
  24   4   2        1.61       30.19     14.14 o 
 -21   5   2        1.19      -48.66     48.66 o 
 -19   5   2       31.13       54.96     32.18 o 
 -17   5   2       19.37       77.80     30.53 o 
 -15   5   2       46.20       67.92     23.65 o 
 -13   5   2       51.67       71.59     21.69 o 
 -11   5   2        5.91       16.16     14.92 o 
  -9   5   2      531.74      631.49     37.81 o 
  -7   5   2     1468.02     1529.63     45.55 o 
  -5   5   2       98.68      133.52     16.63 o 
  -3   5   2      135.41       72.60     15.20 o 
  -1   5   2        0.56        1.09     10.45 o 
   1   5   2       54.20       37.01     11.21 o 
   3   5   2       83.63       68.58     16.10 o 
   5   5   2       44.13       17.22     12.67 o 
   7   5   2      131.65      202.63     21.72 o 
   9   5   2        8.30       17.41     12.88 o 
  11   5   2      471.77      514.29     12.46 o 
  13   5   2      240.17      168.89     22.75 o 
  15   5   2        3.85       21.91     14.10 o 
  17   5   2        2.58       22.35     14.77 o 
  19   5   2      164.82      213.88     31.27 o 
  21   5   2      698.51      635.86     55.82 o 
 -14   6   2       35.16      111.13     53.13 o 
 -12   6   2       85.17      111.06     36.62 o 
 -10   6   2       10.72       56.12     27.89 o 
  -8   6   2        3.99      -25.40     25.40 o 
  -6   6   2        7.95       43.28     19.48 o 
  -4   6   2      149.95      161.69     26.88 o 
  -2   6   2       37.18       82.30     24.21 o 
   0   6   2       30.28       61.19     21.81 o 
   2   6   2      167.90      163.02     26.20 o 
   4   6   2        1.63        2.19     19.14 o 
   6   6   2      502.03      452.56     40.12 o 
   8   6   2      237.80      326.54     37.28 o 
  10   6   2        6.58       46.85     20.15 o 
  12   6   2       14.56      -15.65     23.11 o 
  14   6   2       28.01        0.00     20.75 o 
 -29   1   3       23.46       61.32     18.09 o 
 -27   1   3      137.07      128.24     21.28 o 
 -25   1   3      180.47      166.09     21.00 o 
 -23   1   3       66.51       76.16     15.04 o 
 -21   1   3      180.36      165.64     16.89 o 
 -19   1   3       11.01       34.89      7.29 o 
 -17   1   3      212.33      222.12     15.13 o 
 -15   1   3       17.32       34.49      7.52 o 
 -13   1   3       13.07       30.96      5.98 o 
 -11   1   3        0.69        0.66      5.09 o 
  -9   1   3     4733.96     4687.72     49.98 o 
  -7   1   3     3577.64     4043.29     55.09 o 
  -5   1   3     1539.95     1555.01     35.88 o 
  -3   1   3      617.89      473.02     14.74 o 
  -1   1   3      681.58      712.77     14.79 o 
   1   1   3      373.58      477.76     14.34 o 
   3   1   3       51.20       33.76      4.13 o 
   5   1   3      545.96      577.14     12.11 o 
   7   1   3       94.08      102.39     11.83 o 
   9   1   3      813.45      980.90     21.89 o 
  11   1   3        5.66       13.13      7.57 o 
  13   1   3     1364.91     1250.66     28.37 o 
  15   1   3       10.69       27.10      7.03 o 
  17   1   3       90.01       81.47     10.10 o 
  19   1   3        8.72       -6.54      6.54 o 
  21   1   3      331.78      408.30     23.72 o 
  23   1   3      350.48      310.25     24.25 o 
  25   1   3       39.48       40.01     12.23 o 
  27   1   3        5.57       -4.28     15.20 o 
  29   1   3        2.55       -8.50     21.16 o 
 -28   2   3       26.73       41.99     20.99 o 
 -26   2   3       47.16       36.96     17.55 o 
 -24   2   3        4.18       -3.29     12.06 o 
 -22   2   3      723.77      683.19     35.60 o 
 -20   2   3      773.93      658.33     30.62 o 
 -18   2   3       36.58       35.41      8.63 o 
 -16   2   3       93.38      120.70     12.22 o 
 -14   2   3       45.30       75.95      8.49 o 
 -12   2   3      632.35      658.93     17.95 o 
 -10   2   3      138.73      138.20      7.36 o 
  -8   2   3     3496.75     3709.12     55.23 o 
  -6   2   3     7124.61     7451.81     71.01 o 
  -4   2   3      740.35      715.92     14.34 o 
  -2   2   3     4684.32     4248.60     45.98 o 
   0   2   3       14.34       18.71     12.51 o 
   2   2   3      995.43     1029.65     25.95 o 
   4   2   3      953.93      951.48     18.93 o 
   6   2   3     9426.49     9390.37     69.77 o 
   8   2   3     5654.91     6363.84     74.92 o 
  10   2   3      896.30     1002.28     26.14 o 
  12   2   3       79.71       83.11     16.18 o 
  14   2   3      951.08      985.83     22.26 o 
  16   2   3       12.79       -0.82      6.78 o 
  18   2   3      129.31       99.78     12.33 o 
  20   2   3       69.00       69.02     13.65 o 
  22   2   3      938.19      768.11     37.12 o 
  24   2   3       19.86       30.59     14.85 o 
  26   2   3        5.03       23.78     11.88 o 
  28   2   3        0.13        7.54     16.69 o 
 -27   3   3        4.10      -22.25     22.25 o 
 -25   3   3       53.47       68.86     25.47 o 
 -23   3   3       30.52       25.45     13.63 o 
 -21   3   3       20.97       14.49     13.95 o 
 -19   3   3        4.57        1.33     12.40 o 
 -17   3   3      207.85      219.61     19.20 o 
 -15   3   3        0.00       10.01      7.68 o 
 -13   3   3      965.09     1021.41     32.90 o 
 -11   3   3      625.33      673.50     24.90 o 
  -9   3   3       46.42       55.32      8.72 o 
  -7   3   3      343.12      399.08     18.84 o 
  -5   3   3      355.46      331.48     15.67 o 
  -3   3   3      359.98      444.06     18.35 o 
  -1   3   3      164.69      102.25      9.90 o 
   1   3   3        0.09        6.24      6.24 o 
   3   3   3        0.95        9.47      4.27 o 
   5   3   3        5.83       11.24      6.30 o 
   7   3   3      423.52      371.54     24.87 o 
   9   3   3       92.88       96.75     10.69 o 
  11   3   3       22.60       42.02      8.35 o 
  13   3   3       54.96       52.54      6.27 o 
  15   3   3        2.88       21.62      9.30 o 
  17   3   3       10.94       11.14      9.21 o 
  19   3   3        0.13        5.14     10.60 o 
  21   3   3       25.25       45.39     15.74 o 
  23   3   3       39.77       39.05     13.96 o 
  25   3   3        9.18        4.14     14.58 o 
  27   3   3      192.32      173.61     29.11 o 
 -24   4   3       23.26       42.03     25.66 o 
 -22   4   3        8.77       34.81     20.83 o 
 -20   4   3       23.99       38.51     17.29 o 
 -18   4   3       72.60       84.65     21.22 o 
 -16   4   3       18.25       40.86     13.14 o 
 -14   4   3      100.31      109.41     16.02 o 
 -12   4   3      122.49      170.21     17.04 o 
 -10   4   3        1.96       -8.54     10.04 o 
  -8   4   3     1018.29      912.58     33.17 o 
  -6   4   3     1729.65     1547.65     40.36 o 
  -4   4   3       28.89       30.36     11.14 o 
  -2   4   3       28.56       45.19      9.40 o 
   0   4   3      120.19      101.92     12.35 o 
   2   4   3      256.81      292.33     18.89 o 
   4   4   3      170.13      164.36      7.52 o 
   6   4   3       51.52       46.74      8.31 o 
   8   4   3       67.20       53.82     10.01 o 
  10   4   3       27.95       36.57      9.87 o 
  12   4   3      516.10      463.47     26.51 o 
  14   4   3      100.87      109.65     14.72 o 
  16   4   3        2.39      -12.04     12.04 o 
  18   4   3        1.87        0.00     11.75 o 
  20   4   3      110.22      107.40     18.67 o 
  22   4   3      271.17      263.80     30.15 o 
  24   4   3      102.35      124.25     23.56 o 
 -19   5   3       83.34       96.95     32.51 o 
 -17   5   3       26.32       49.65     23.51 o 
 -15   5   3        1.00       11.38     17.65 o 
 -13   5   3       10.74       23.75     14.50 o 
 -11   5   3       14.23       -7.00     15.57 o 
  -9   5   3        3.76       -4.77     13.21 o 
  -7   5   3        0.02       13.17     12.11 o 
  -5   5   3        4.25       22.09     11.55 o 
  -3   5   3       34.51        3.99     10.47 o 
  -1   5   3        5.48      -10.33     10.33 o 
   1   5   3        5.10       10.27     10.11 o 
   3   5   3       48.37       16.95     14.33 o 
   5   5   3       58.08       62.36      9.67 o 
   7   5   3     1158.61      941.63     42.03 o 
   9   5   3      507.28      609.53     35.12 o 
  11   5   3       10.27       -1.54     14.42 o 
  13   5   3       13.04      -14.83     14.83 o 
  15   5   3       15.35      -14.28     14.28 o 
  17   5   3       10.89        1.91     15.52 o 
  19   5   3       21.87       -6.69     17.85 o 
 -12   6   3        5.73       21.94     28.49 o 
 -10   6   3        2.30       -6.36     23.66 o 
  -8   6   3       81.71      132.10     25.16 o 
  -6   6   3      263.56      237.38     35.10 o 
  -4   6   3       15.45       32.54     20.08 o 
  -2   6   3       47.54       22.19     20.85 o 
   0   6   3        2.80      -16.41     16.41 o 
   2   6   3        0.00       -6.37     13.17 o 
   4   6   3        1.13      -10.53     16.65 o 
   6   6   3      109.31       56.10     23.84 o 
   8   6   3       43.01       54.00     22.34 o 
  10   6   3       15.05       14.08     20.57 o 
  12   6   3       18.40        4.89     22.89 o 
 -30   0   4        6.56       -2.70     17.79 o 
 -28   0   4       16.37       23.21     17.00 o 
 -26   0   4       99.73       92.57     15.85 o 
 -24   0   4      184.32      154.86     19.65 o 
 -22   0   4       77.13       72.10     13.62 o 
 -20   0   4       52.11       38.47      8.01 o 
 -18   0   4      362.01      384.52     21.00 o 
 -16   0   4      196.66      241.28     16.45 o 
 -14   0   4      674.63      546.98     22.14 o 
 -12   0   4       31.14       13.91      6.50 o 
 -10   0   4      408.90      329.03     15.76 o 
  -8   0   4     1861.72     1657.31     32.56 o 
  -6   0   4        0.21        4.31     11.07 o 
  -4   0   4       83.19      106.69      8.41 o 
  -2   0   4      290.93      261.67     12.27 o 
   0   0   4      179.96      184.69      4.53 o 
   2   0   4      486.93      570.20     23.60 o 
   4   0   4     1874.49     2120.47     30.24 o 
   6   0   4      285.44      200.54      9.69 o 
   8   0   4       19.64        9.81      3.95 o 
  10   0   4       71.53       30.59      5.57 o 
  12   0   4     2854.78     2844.07     41.86 o 
  14   0   4     6268.78     6503.82     66.25 o 
  16   0   4      281.32      321.81     18.24 o 
  18   0   4      523.17      538.39     24.49 o 
  20   0   4       56.62       60.91     11.54 o 
  22   0   4      144.51      169.57     18.22 o 
  24   0   4       36.22       36.30     14.40 o 
  26   0   4       10.84       -2.35     12.23 o 
  28   0   4       15.06       37.64     20.45 o 
 -29   1   4        2.41       19.59     13.86 o 
 -27   1   4       25.39       43.83     16.75 o 
 -25   1   4       48.50       56.08     11.85 o 
 -23   1   4       51.55       59.85     13.77 o 
 -21   1   4     1497.40     1308.16     43.79 o 
 -19   1   4     1077.72      959.21     34.09 o 
 -17   1   4        0.32        3.61      6.19 o 
 -15   1   4       10.34        8.10      6.11 o 
 -13   1   4      238.01      205.79     13.51 o 
 -11   1   4     2035.80     2132.85     39.86 o 
  -9   1   4      163.29      178.79     19.47 o 
  -7   1   4      886.69     1067.05     39.90 o 
  -5   1   4     3449.88     3422.54      5.65 o 
  -3   1   4      253.55      237.40      4.80 o 
  -1   1   4     4539.06     4682.78      4.62 o 
   1   1   4        1.43        7.43      4.27 o 
   3   1   4     1491.07     1725.15     29.92 o 
   5   1   4      182.15      153.54      6.37 o 
   7   1   4     6403.87     6807.42     58.75 o 
   9   1   4     3951.17     4232.95     60.39 o 
  11   1   4     1355.24     1198.14      5.80 o 
  13   1   4        2.91       -6.25      6.25 o 
  15   1   4      271.29      266.15      6.02 o 
  17   1   4        0.31       -5.20      6.03 o 
  19   1   4       76.93       51.12     10.05 o 
  21   1   4       18.05       34.21     11.83 o 
  23   1   4      148.69       95.13     16.21 o 
  25   1   4        5.72      -14.03     14.03 o 
  27   1   4        7.60        9.50     17.15 o 
  29   1   4       16.78       48.28     22.85 o 
 -28   2   4        0.43       18.20     18.20 o 
 -26   2   4        1.68        4.23     12.87 o 
 -24   2   4       46.94       80.43     15.54 o 
 -22   2   4      224.57      135.19     17.43 o 
 -20   2   4      135.29      122.97     17.72 o 
 -18   2   4       52.37       56.61     13.30 o 
 -16   2   4       13.70        2.85      7.42 o 
 -14   2   4        3.65       -2.51      5.99 o 
 -12   2   4       92.87       37.21      7.30 o 
 -10   2   4       53.95       50.20      6.89 o 
  -8   2   4     1357.76     1393.43     32.03 o 
  -6   2   4     3192.69     3348.68     61.28 o 
  -4   2   4     2258.87     2467.86     40.29 o 
  -2   2   4      252.74      285.61     16.14 o 
   0   2   4      325.08      330.29     11.17 o 
   2   2   4       12.50       -0.57      3.86 o 
   4   2   4       39.39       59.70      7.55 o 
   6   2   4       82.75       68.09      7.91 o 
   8   2   4      820.41      844.50     33.34 o 
  10   2   4      285.41      242.08     14.32 o 
  12   2   4       29.20       22.08      7.45 o 
  14   2   4       43.76       44.91     12.71 o 
  16   2   4        7.77       18.39      8.22 o 
  18   2   4       19.22        3.21      7.13 o 
  20   2   4       44.67       40.46     10.97 o 
  22   2   4      147.57      166.41     21.84 o 
  24   2   4      145.06       83.58     17.09 o 
  26   2   4        8.88       47.33     17.23 o 
  28   2   4       48.71       43.66     26.44 o 
 -25   3   4        0.25       -7.17     14.98 o 
 -23   3   4        3.50       -7.88     13.02 o 
 -21   3   4       67.84       37.81     17.84 o 
 -19   3   4      153.48      182.25     19.94 o 
 -17   3   4       21.03       19.62     10.07 o 
 -15   3   4        4.60       11.82      7.83 o 
 -13   3   4       18.08       13.56      6.00 o 
 -11   3   4       65.14       60.80     10.04 o 
  -9   3   4      105.92      100.66      8.39 o 
  -7   3   4       13.26       25.30     12.99 o 
  -5   3   4      581.48      550.56     21.60 o 
  -3   3   4      672.57      547.21     21.37 o 
  -1   3   4       18.54        8.08     11.68 o 
   1   3   4      606.40      640.05     17.47 o 
   3   3   4       41.96       28.37      5.36 o 
   5   3   4        0.56        8.77      3.97 o 
   7   3   4      845.46      836.08     23.55 o 
   9   3   4        0.28        0.71      9.33 o 
  11   3   4        6.53       -2.63      7.62 o 
  13   3   4        0.98       -7.60      7.60 o 
  15   3   4      248.47      209.16      8.10 o 
  17   3   4       44.55       80.21     13.95 o 
  19   3   4       78.45       75.88     12.76 o 
  21   3   4        4.59       -6.21     11.58 o 
  23   3   4       58.22       21.84     16.01 o 
  25   3   4        9.49       30.41     12.28 o 
 -22   4   4       22.87       53.85     20.32 o 
 -20   4   4       45.60       84.26     19.77 o 
 -18   4   4        6.37       -8.84     15.25 o 
 -16   4   4       70.87       30.99     16.71 o 
 -14   4   4        8.48        6.88      9.98 o 
 -12   4   4       27.66       23.41     10.46 o 
 -10   4   4        1.35       -5.57      8.74 o 
  -8   4   4       37.60       12.63      9.98 o 
  -6   4   4        0.16       12.99      8.80 o 
  -4   4   4      100.32       95.84     14.29 o 
  -2   4   4     1127.18     1081.74     35.38 o 
   0   4   4      680.56      711.70     28.37 o 
   2   4   4        1.72       10.36      7.24 o 
   4   4   4      304.45      326.82     19.65 o 
   6   4   4       10.71        4.87      8.74 o 
   8   4   4      250.81      248.34      8.82 o 
  10   4   4       35.04       32.34      7.92 o 
  12   4   4        0.39      -11.37     11.37 o 
  14   4   4        8.12       11.53      9.07 o 
  16   4   4       60.42       60.68     14.32 o 
  18   4   4       80.42       56.85     13.99 o 
  20   4   4        2.42       17.84     12.19 o 
  22   4   4        0.70       -4.18     13.11 o 
 -19   5   4        3.48      -12.77     26.12 o 
 -17   5   4       48.53       86.29     25.13 o 
 -15   5   4       18.59       60.07     21.48 o 
 -13   5   4       42.21       68.15     17.15 o 
 -11   5   4       64.32       78.53     15.66 o 
  -9   5   4       36.25       43.06     17.19 o 
  -7   5   4     1120.82     1174.98     46.55 o 
  -5   5   4     1580.11     1412.70     49.05 o 
  -3   5   4       73.03       84.30     18.36 o 
  -1   5   4       74.99       37.21     14.11 o 
   1   5   4       41.13       83.16     13.54 o 
   3   5   4      253.04      234.06     21.16 o 
   5   5   4      144.40      138.48     18.20 o 
   7   5   4       28.90        1.44     11.92 o 
   9   5   4       52.75       68.97     16.84 o 
  11   5   4        1.60        9.34     13.18 o 
  13   5   4       50.63       40.10     14.74 o 
  15   5   4       15.33       14.56     14.91 o 
  17   5   4        3.55       14.12     15.60 o 
  19   5   4        0.26      -20.05     20.05 o 
 -10   6   4        4.10        8.74     14.92 o 
  -8   6   4        0.59       -5.23     14.95 o 
  -6   6   4        1.85        9.60     16.09 o 
  -4   6   4        7.66       15.55     16.63 o 
  -2   6   4       13.68       17.12     15.86 o 
   0   6   4       44.00       41.46     16.30 o 
   2   6   4        9.87       34.91     14.09 o 
   4   6   4        8.72        6.12     11.83 o 
   6   6   4       50.05       69.11     18.17 o 
   8   6   4      213.67      138.28     23.51 o 
  10   6   4      119.61      130.92     23.91 o 
  12   6   4        0.21       14.34     17.67 o 
 -27   1   5        0.78       -2.12     14.07 o 
 -25   1   5        0.08       -3.55     13.29 o 
 -23   1   5        4.67       -5.97     10.45 o 
 -21   1   5      260.34      196.71     19.44 o 
 -19   1   5      103.71      149.47     17.25 o 
 -17   1   5       84.62       96.78     13.61 o 
 -15   1   5      652.45      765.54     29.86 o 
 -13   1   5      848.18      667.68     25.98 o 
 -11   1   5      129.33      129.45     10.02 o 
  -9   1   5       63.11       71.48     12.46 o 
  -7   1   5      480.14      519.03     23.15 o 
  -5   1   5      379.36      392.96     29.88 o 
  -3   1   5      313.95      262.04     14.88 o 
  -1   1   5      190.36      207.34     16.69 o 
   1   1   5      102.91       93.26     11.98 o 
   3   1   5      216.16      216.74     18.82 o 
   5   1   5      493.87      551.83     18.89 o 
   7   1   5      225.38      287.37     14.65 o 
   9   1   5      346.22      424.89     17.64 o 
  11   1   5        3.06        2.80      5.34 o 
  13   1   5     1717.03     1579.10     38.18 o 
  15   1   5     2100.45     2188.28     46.46 o 
  17   1   5      113.96      148.39     15.40 o 
  19   1   5      206.38      236.51     19.34 o 
  21   1   5       15.54        9.77      9.77 o 
  23   1   5       20.36       50.84     13.69 o 
  25   1   5        9.06        8.61     14.42 o 
  27   1   5       26.21       30.38     21.37 o 
 -26   2   5        7.05       -8.43     15.88 o 
 -24   2   5       50.65       42.54     15.72 o 
 -22   2   5        1.17      -10.64     12.29 o 
 -20   2   5      864.04      691.12     33.33 o 
 -18   2   5      479.68      492.19     26.10 o 
 -16   2   5       49.45       35.35      8.65 o 
 -14   2   5        0.00       15.16      7.94 o 
 -12   2   5      527.81      535.75     17.81 o 
 -10   2   5      571.21      618.42     27.98 o 
  -8   2   5       35.08       33.31      6.70 o 
  -6   2   5      341.49      381.12     33.54 o 
  -4   2   5     3908.99     3676.51     53.96 o 
  -2   2   5      746.68      900.41     26.73 o 
   0   2   5        1.36        2.65      6.86 o 
   2   2   5      485.33      480.25     12.49 o 
   4   2   5      633.72      628.03     17.10 o 
   6   2   5        9.73        4.93      5.77 o 
   8   2   5     1348.00     1175.33     31.91 o 
  10   2   5       30.72       44.51     17.54 o 
  12   2   5      294.55      327.62     12.79 o 
  14   2   5        3.63       -8.26      8.26 o 
  16   2   5      214.09      219.38      8.09 o 
  18   2   5        0.24        0.90      9.98 o 
  20   2   5       14.54        0.00      9.33 o 
  22   2   5       41.10       28.79     13.61 o 
  24   2   5       31.97       13.55     11.81 o 
  26   2   5        4.40        2.43     14.60 o 
 -25   3   5        5.64       11.93     17.47 o 
 -23   3   5       13.86       16.04     10.12 o 
 -21   3   5        9.48        6.84     10.69 o 
 -19   3   5        7.16      -10.32     11.31 o 
 -17   3   5        1.80      -11.82     11.82 o 
 -15   3   5       24.24        0.00      8.97 o 
 -13   3   5       24.79       46.56     11.06 o 
 -11   3   5       34.96       45.12     13.86 o 
  -9   3   5      218.58      258.33     18.10 o 
  -7   3   5      115.03       79.75      9.86 o 
  -5   3   5      444.22      458.29     26.06 o 
  -3   3   5       19.35       23.66     11.98 o 
  -1   3   5     4107.69     4353.68     63.29 o 
   1   3   5     2867.44     2763.03     50.37 o 
   3   3   5       13.13       18.64      7.86 o 
   5   3   5      710.17      767.40     31.67 o 
   7   3   5      138.91      135.32     14.06 o 
   9   3   5       15.77       18.77     11.86 o 
  11   3   5        2.57       17.30      8.43 o 
  13   3   5       76.73       87.07     16.01 o 
  15   3   5      273.36      311.06     22.18 o 
  17   3   5       25.19       31.18     17.09 o 
  19   3   5      215.78      228.98     18.00 o 
  21   3   5       12.54       26.62     13.40 o 
  23   3   5       14.47      -13.64     16.45 o 
  25   3   5        5.82      -11.67     14.37 o 
 -22   4   5        5.78        2.43     18.57 o 
 -20   4   5        9.76       21.04     13.29 o 
 -18   4   5        1.89       -3.64     13.86 o 
 -16   4   5       17.84       49.40     11.24 o 
 -14   4   5       47.16       87.09     13.09 o 
 -12   4   5        9.89       24.67     11.48 o 
 -10   4   5        7.66       -8.44      9.18 o 
  -8   4   5       18.25       36.10      9.28 o 
  -6   4   5      715.90      675.38      8.85 o 
  -4   4   5      414.94      492.85     25.87 o 
  -2   4   5        1.25        3.00      9.15 o 
   0   4   5      240.78      251.01     19.54 o 
   2   4   5      313.14      276.35     20.08 o 
   4   4   5       33.17       38.65     13.41 o 
   6   4   5       23.07       18.06      8.89 o 
   8   4   5        1.54       -9.10      9.10 o 
  10   4   5       26.55       16.39     10.83 o 
  12   4   5       15.01        2.54      7.01 o 
  14   4   5       32.07       42.00     12.41 o 
  16   4   5        4.85        5.88     10.65 o 
  18   4   5        0.97       -6.66     11.00 o 
  20   4   5       12.21       -7.43     13.97 o 
  22   4   5       16.88       32.42     17.91 o 
 -17   5   5       27.87       25.25     22.79 o 
 -15   5   5       11.00       24.05     12.84 o 
 -13   5   5       18.14       -7.77     15.35 o 
 -11   5   5       13.25       15.94     13.96 o 
  -9   5   5        0.29        8.05     11.83 o 
  -7   5   5        1.17        2.98     12.08 o 
  -5   5   5        0.48        4.36     10.33 o 
  -3   5   5       16.54       14.12     12.21 o 
  -1   5   5       17.66       20.69     10.35 o 
   1   5   5        4.42       10.90     12.31 o 
   3   5   5       19.37        8.24     12.60 o 
   5   5   5       33.03       33.71     10.93 o 
   7   5   5       44.10       17.32     14.15 o 
   9   5   5      212.48      187.27     21.21 o 
  11   5   5      192.50      150.18     20.50 o 
  13   5   5       31.07       35.95     14.89 o 
  15   5   5        8.91       37.07     11.43 o 
  17   5   5        0.08        6.17     12.69 o 
  -8   6   5        8.26       34.60     15.23 o 
  -6   6   5       25.70       66.53     15.70 o 
  -4   6   5       40.70       19.46     16.29 o 
  -2   6   5        3.30       -6.18     14.08 o 
   0   6   5       24.29       20.42     14.75 o 
   2   6   5       15.99       44.44     17.55 o 
   4   6   5      111.53       76.94     22.31 o 
   6   6   5        8.85        2.05     15.28 o 
   8   6   5       17.83       19.19     16.92 o 
 -26   0   6        1.24        2.05     13.00 o 
 -24   0   6       23.69       49.69     12.46 o 
 -22   0   6       12.79       -1.51     10.96 o 
 -20   0   6      222.70      183.42     19.50 o 
 -18   0   6       61.65       87.69     15.82 o 
 -16   0   6     1115.05     1191.99     40.56 o 
 -14   0   6     5464.47     5895.90     82.99 o 
 -12   0   6     3209.16     3455.76     61.59 o 
 -10   0   6       84.16       63.10     11.11 o 
  -8   0   6      475.48      550.30     28.04 o 
  -6   0   6       70.14       93.73     11.01 o 
  -4   0   6      841.11      835.75     27.71 o 
  -2   0   6      264.02      316.25     17.43 o 
   0   0   6     1464.93     1547.52     40.37 o 
   2   0   6     1094.00     1173.78     30.57 o 
   4   0   6      647.47      776.53     24.44 o 
   6   0   6      923.50     1117.70     29.48 o 
   8   0   6      170.17      212.03     17.53 o 
  10   0   6      413.72      414.15     15.74 o 
  12   0   6      135.58      108.27     13.08 o 
  14   0   6     3550.47     4012.94     66.37 o 
  16   0   6     4413.43     4753.28     81.13 o 
  18   0   6      377.66      300.62     25.65 o 
  20   0   6      290.18      245.77     23.15 o 
  22   0   6       35.23       23.45     21.30 o 
  24   0   6        9.42       32.83     20.77 o 
  26   0   6        2.24       -3.59     18.88 o 
 -27   1   6        7.56      -16.00     16.00 o 
 -25   1   6        7.86        1.76     12.03 o 
 -23   1   6       28.56       22.39     12.53 o 
 -21   1   6        1.21        7.05      8.98 o 
 -19   1   6      654.09      690.81     26.49 o 
 -17   1   6      348.31      396.35     23.93 o 
 -15   1   6       63.33       45.97     11.76 o 
 -13   1   6      214.15      210.36     14.76 o 
 -11   1   6       18.49       10.91      7.50 o 
  -9   1   6        8.69       -0.96      7.64 o 
  -7   1   6       17.49        9.12      6.67 o 
  -5   1   6        0.82        0.62     10.26 o 
  -3   1   6      502.74      531.69     16.12 o 
  -1   1   6       36.83        9.22      4.12 o 
   1   1   6      153.77      132.51     12.18 o 
   3   1   6        3.10        3.54      8.36 o 
   5   1   6      207.64      191.52      8.36 o 
   7   1   6       71.98       48.63      8.97 o 
   9   1   6       23.24       19.61      6.68 o 
  11   1   6       69.06       70.08      6.52 o 
  13   1   6      234.00      237.63      8.77 o 
  15   1   6       46.04       56.20      6.82 o 
  17   1   6        9.63        5.77      9.81 o 
  19   1   6      204.08      236.77      9.35 o 
  21   1   6      137.73      157.49     10.97 o 
  23   1   6       36.44       33.77     15.24 o 
  25   1   6       15.24       -2.40     22.83 o 
  27   1   6        6.30        6.78     23.59 o 
 -26   2   6        0.00       12.99     14.13 o 
 -24   2   6        6.74      -11.27     12.33 o 
 -22   2   6       18.70       22.50     10.59 o 
 -20   2   6       35.51       34.00     11.51 o 
 -18   2   6        0.53        0.92      8.84 o 
 -16   2   6       12.84       10.29      7.75 o 
 -14   2   6        6.69        4.27      6.64 o 
 -12   2   6        2.33       11.75      7.64 o 
 -10   2   6        7.75        7.38      7.96 o 
  -8   2   6       13.64       -1.78      6.70 o 
  -6   2   6       69.72       75.84     13.83 o 
  -4   2   6      813.77      835.12     32.58 o 
  -2   2   6       60.82       56.43      6.83 o 
   0   2   6      980.65      958.77     30.15 o 
   2   2   6      306.15      361.44     18.90 o 
   4   2   6      192.38      150.20     12.72 o 
   6   2   6      794.67      855.59     33.07 o 
   8   2   6      104.47       78.59     11.23 o 
  10   2   6       41.61       50.84      9.91 o 
  12   2   6        1.24       11.55      8.42 o 
  14   2   6        0.33       10.48      9.90 o 
  16   2   6       21.63        8.13      9.48 o 
  18   2   6        4.48       -7.91     10.77 o 
  20   2   6       10.92       44.38     15.42 o 
  22   2   6       11.53        7.22     12.94 o 
  24   2   6        0.00       -6.64     14.71 o 
  26   2   6        2.15       -2.64     22.05 o 
 -23   3   6        5.02        2.04     16.62 o 
 -21   3   6        9.86        5.32     10.13 o 
 -19   3   6       23.42        7.77     11.82 o 
 -17   3   6        3.83        1.39      7.74 o 
 -15   3   6       30.26       29.23      9.90 o 
 -13   3   6        5.85       -8.65      8.65 o 
 -11   3   6      201.58      204.87     13.14 o 
  -9   3   6       32.61       54.39     16.05 o 
  -7   3   6        0.80       -2.86      6.86 o 
  -5   3   6       30.95       32.58      8.43 o 
  -3   3   6      443.00      455.62     15.13 o 
  -1   3   6      538.67      584.96     31.93 o 
   1   3   6     1196.56     1313.95     37.82 o 
   3   3   6     1239.79     1060.77     33.42 o 
   5   3   6        9.01       26.28     13.55 o 
   7   3   6       76.59       38.35      8.75 o 
   9   3   6        0.65        7.07      8.21 o 
  11   3   6      171.63      187.30     13.16 o 
  13   3   6        2.10       10.34      9.62 o 
  15   3   6       33.84       30.85     10.64 o 
  17   3   6       37.30        2.81     10.46 o 
  19   3   6        0.55       -4.78      9.90 o 
  21   3   6        4.99       -5.49     12.22 o 
  23   3   6        0.00       19.21     14.34 o 
 -20   4   6        2.87      -14.95     14.95 o 
 -18   4   6        0.89        7.39     11.77 o 
 -16   4   6        1.72       11.46     11.46 o 
 -14   4   6       19.68       28.39     11.10 o 
 -12   4   6       32.26       43.98     10.88 o 
 -10   4   6       27.58       52.56     13.59 o 
  -8   4   6       85.30       67.72     13.63 o 
  -6   4   6       50.83       38.19     10.42 o 
  -4   4   6       51.74       59.52     10.61 o 
  -2   4   6      195.47      213.37     21.39 o 
   0   4   6     2431.22     2610.93     15.08 o 
   2   4   6     1666.34     1761.84     12.08 o 
   4   4   6        3.34        6.95     12.09 o 
   6   4   6       64.84       78.97      8.87 o 
   8   4   6       13.12        1.16      8.37 o 
  10   4   6        1.76        3.80      7.17 o 
  12   4   6        4.62        9.39      8.21 o 
  14   4   6       26.66       34.67     15.80 o 
  16   4   6       21.60        1.59     11.79 o 
  18   4   6       20.07       33.46     10.70 o 
  20   4   6       10.24      -15.85     15.85 o 
 -15   5   6        2.78      -17.25     17.25 o 
 -13   5   6        3.98       -3.97     14.06 o 
 -11   5   6        4.57        7.21     12.88 o 
  -9   5   6        2.95       -1.66     12.05 o 
  -7   5   6       10.84       12.51      9.62 o 
  -5   5   6       57.42       51.09     12.87 o 
  -3   5   6       83.32       87.84     13.29 o 
  -1   5   6        0.49       12.84      8.26 o 
   1   5   6       20.09       17.03     10.50 o 
   3   5   6        0.75        0.00     11.69 o 
   5   5   6        5.75      -12.66     12.66 o 
   7   5   6       56.61       33.07     12.61 o 
   9   5   6       16.88       10.91     14.51 o 
  11   5   6        2.25       11.62     12.25 o 
  13   5   6       17.19       10.64     12.93 o 
  15   5   6       25.02       21.04     18.00 o 
  -4   6   6        3.45       29.92     15.98 o 
  -2   6   6        0.49        1.99     13.60 o 
   0   6   6      117.77      109.09     21.03 o 
   2   6   6       78.70       64.26     19.95 o 
   4   6   6        7.41       30.27     12.68 o 
 -25   1   7        7.65       13.52     13.52 o 
 -23   1   7        0.31       -1.67     10.19 o 
 -21   1   7        4.38        1.44      9.99 o 
 -19   1   7       60.69       75.86     14.00 o 
 -17   1   7       43.18       66.97     12.74 o 
 -15   1   7      267.64      330.62     23.40 o 
 -13   1   7     1641.57     1542.50     45.79 o 
 -11   1   7      532.20      549.52     27.42 o 
  -9   1   7       67.44       90.87     12.32 o 
  -7   1   7      342.63      448.42     23.39 o 
  -5   1   7      135.76      135.43      6.73 o 
  -3   1   7       62.39       68.61     12.67 o 
  -1   1   7       68.36       76.14     10.13 o 
   1   1   7      223.00      257.10     18.16 o 
   3   1   7      316.33      247.56     16.19 o 
   5   1   7       16.03       41.35      8.61 o 
   7   1   7      175.56      123.60     11.93 o 
   9   1   7        0.75        2.85      7.05 o 
  11   1   7      141.43      129.36      7.69 o 
  13   1   7       89.43       48.15     11.84 o 
  15   1   7      527.20      571.43     33.53 o 
  17   1   7      602.50      686.02     35.62 o 
  19   1   7       10.76        8.02     11.12 o 
  21   1   7      144.68      104.19     22.62 o 
  23   1   7       49.06      104.82     22.17 o 
  25   1   7       27.26       46.06     27.58 o 
 -24   2   7       42.54       45.43     16.92 o 
 -22   2   7        2.14      -13.90     13.90 o 
 -20   2   7        8.95        9.11      9.88 o 
 -18   2   7       73.29       74.24     10.52 o 
 -16   2   7        6.85       -5.09      8.39 o 
 -14   2   7        6.35       17.49      8.75 o 
 -12   2   7        3.13       11.98      6.95 o 
 -10   2   7       65.79       63.84      7.57 o 
  -8   2   7      338.62      340.58     11.05 o 
  -6   2   7       45.10       59.01     11.58 o 
  -4   2   7      110.03      116.71      8.93 o 
  -2   2   7      199.48      174.83      9.84 o 
   0   2   7       49.54       59.55     18.85 o 
   2   2   7      238.16      292.04     19.28 o 
   4   2   7      418.45      304.79     19.37 o 
   6   2   7      126.41      166.94     20.36 o 
   8   2   7      400.38      469.18     16.91 o 
  10   2   7      175.74      132.94     15.20 o 
  12   2   7      520.03      393.02     25.05 o 
  14   2   7       15.65        6.07      7.75 o 
  16   2   7        6.07        1.42      9.96 o 
  18   2   7        2.08        1.50     12.87 o 
  20   2   7      239.57      210.30     26.47 o 
  22   2   7      162.29      250.91     31.33 o 
  24   2   7        1.24       32.83     16.64 o 
 -21   3   7        2.91       -5.51     11.35 o 
 -19   3   7       30.08       29.23     13.81 o 
 -17   3   7      159.41      167.08     14.68 o 
 -15   3   7        1.15       18.89     10.12 o 
 -13   3   7      139.47       95.13     14.89 o 
 -11   3   7       90.94       62.28     12.84 o 
  -9   3   7       12.07       11.85     12.03 o 
  -7   3   7      107.72       75.10     10.71 o 
  -5   3   7      118.13      139.35     13.83 o 
  -3   3   7      264.72      282.31     20.25 o 
  -1   3   7      115.18      136.34     20.52 o 
   1   3   7     2963.39     2738.07     58.32 o 
   3   3   7     1514.69     1681.63     45.30 o 
   5   3   7       10.19       -4.11     10.22 o 
   7   3   7      281.39      351.42     25.61 o 
   9   3   7      207.45      144.40     14.90 o 
  11   3   7       28.26       29.63     10.16 o 
  13   3   7        0.11       19.16      7.28 o 
  15   3   7       19.11       22.81     14.58 o 
  17   3   7       46.66       20.24     14.78 o 
  19   3   7        0.33      -13.29     13.29 o 
  21   3   7        0.06        0.00     17.13 o 
 -18   4   7        4.98        5.74     10.81 o 
 -16   4   7       22.33       -3.38      9.97 o 
 -14   4   7        4.81       12.52     11.75 o 
 -12   4   7       58.18       52.03     10.05 o 
 -10   4   7        0.46       -8.23      9.40 o 
  -8   4   7        0.02       -9.82      9.82 o 
  -6   4   7        0.11       -6.29      9.29 o 
  -4   4   7        9.91       -7.23      9.36 o 
  -2   4   7       24.31        9.45     10.30 o 
   0   4   7       37.20       40.23     14.51 o 
   2   4   7      213.01      138.91     16.62 o 
   4   4   7       15.05       -2.40     12.01 o 
   6   4   7      195.96      121.36     16.49 o 
   8   4   7      160.99      144.14     19.10 o 
  10   4   7       22.16       17.65     11.08 o 
  12   4   7        8.92       -1.49      9.85 o 
  14   4   7        3.36       -7.85     11.54 o 
  16   4   7        0.00       -3.37     12.33 o 
  18   4   7       28.33       18.90     13.66 o 
 -13   5   7        0.80        0.00     14.37 o 
 -11   5   7       26.93       25.42     14.27 o 
  -9   5   7      141.73      105.70     20.16 o 
  -7   5   7       91.46       90.67     16.09 o 
  -5   5   7        0.22       -4.70     12.29 o 
  -3   5   7        5.35       -7.64     11.24 o 
  -1   5   7        0.01        2.97     11.15 o 
   1   5   7       26.20       16.43     13.03 o 
   3   5   7        3.25       10.51     12.29 o 
   5   5   7       17.33       13.70      9.52 o 
   7   5   7        0.33        7.81      7.51 o 
   9   5   7        0.22        1.68     12.82 o 
  11   5   7        3.20        0.00     12.63 o 
  13   5   7       33.38        3.69     18.80 o 
 -24   0   8       13.13       21.97     13.74 o 
 -22   0   8        1.94        8.99     10.72 o 
 -20   0   8        0.54       11.52     10.84 o 
 -18   0   8       65.28      103.27     15.43 o 
 -16   0   8      119.17       82.15     15.40 o 
 -14   0   8      692.82      659.32     10.43 o 
 -12   0   8     2724.58     2829.92     66.28 o 
 -10   0   8     1021.98     1225.39     43.39 o 
  -8   0   8        7.22        5.94      9.08 o 
  -6   0   8      189.30      186.51     17.61 o 
  -4   0   8       38.81       47.45     13.60 o 
  -2   0   8      173.68      182.92     19.73 o 
   0   0   8      143.95      140.84     10.29 o 
   2   0   8      419.87      412.64     19.26 o 
   4   0   8      258.56      268.95     19.85 o 
   6   0   8       33.08       29.31     13.63 o 
   8   0   8      207.96      192.96     12.48 o 
  10   0   8       73.02       35.44     10.78 o 
  12   0   8       88.00       84.13     13.60 o 
  14   0   8       73.63       38.88     14.32 o 
  16   0   8      168.69      224.06     33.47 o 
  18   0   8      392.39      303.21     30.62 o 
  20   0   8       30.07       72.62     20.14 o 
  22   0   8       16.07        3.39     23.98 o 
  24   0   8        2.31        1.84     34.50 o 
 -23   1   8       15.79       20.09     11.79 o 
 -21   1   8        4.22       -4.99     12.38 o 
 -19   1   8       14.91       18.11     10.41 o 
 -17   1   8        0.17       13.87      8.10 o 
 -15   1   8        4.40       13.05      9.48 o 
 -13   1   8        9.94        6.08      8.89 o 
 -11   1   8       21.15       41.08     10.39 o 
  -9   1   8      238.27      246.21     23.56 o 
  -7   1   8     1829.86     1881.24     41.86 o 
  -5   1   8      279.76      323.20     20.63 o 
  -3   1   8      133.27      128.10     13.69 o 
  -1   1   8        8.80        9.75     11.54 o 
   1   1   8       66.64       69.78      8.55 o 
   3   1   8       70.79      103.18     13.58 o 
   5   1   8        0.21       -8.07      8.07 o 
   7   1   8      226.48      283.65     20.48 o 
   9   1   8      219.13      217.04     13.44 o 
  11   1   8      378.57      351.23     22.48 o 
  13   1   8      421.66      407.65     26.11 o 
  15   1   8        0.34       -5.88     12.11 o 
  17   1   8        1.46       -1.66     14.60 o 
  19   1   8       57.27       35.13     20.19 o 
  21   1   8      410.91      472.66     40.19 o 
  23   1   8      321.28      354.10     48.02 o 
 -22   2   8      104.47       73.54     17.50 o 
 -20   2   8       43.21       50.20     14.41 o 
 -18   2   8       33.69       22.21      9.97 o 
 -16   2   8       25.66        1.34     12.19 o 
 -14   2   8        3.15       21.81      8.26 o 
 -12   2   8        9.22       -3.68     10.45 o 
 -10   2   8      147.98       78.59     14.30 o 
  -8   2   8      139.90      109.22     14.23 o 
  -6   2   8      121.73      127.89     15.20 o 
  -4   2   8       29.66       21.26      8.39 o 
  -2   2   8       15.93       13.65      6.44 o 
   0   2   8       50.36       59.43      7.94 o 
   2   2   8      193.14      227.81     17.94 o 
   4   2   8        2.69       14.91      9.09 o 
   6   2   8      363.86      429.91     23.81 o 
   8   2   8      973.51     1025.42     37.18 o 
  10   2   8      272.36      314.13     23.70 o 
  12   2   8        7.15       31.89     11.40 o 
  14   2   8        2.58        1.43     12.89 o 
  16   2   8        0.33        4.67     12.34 o 
  18   2   8        0.19        8.71     12.79 o 
  20   2   8       40.54       67.21     19.50 o 
  22   2   8      113.75      150.27     27.35 o 
 -19   3   8        0.05       17.03     10.83 o 
 -17   3   8        2.93       -9.29     12.13 o 
 -15   3   8       98.20      103.25     12.14 o 
 -13   3   8        1.70        1.30      7.47 o 
 -11   3   8        0.27       16.51      7.11 o 
  -9   3   8       11.45        7.36      7.93 o 
  -7   3   8      101.44      100.12      9.04 o 
  -5   3   8        1.83       12.56     11.15 o 
  -3   3   8       11.55       10.16     10.16 o 
  -1   3   8       26.23        6.64      8.61 o 
   1   3   8       37.10       45.80     16.54 o 
   3   3   8      311.37      330.86     19.67 o 
   5   3   8      229.24      214.97     19.47 o 
   7   3   8      104.79      139.77     15.87 o 
   9   3   8       87.23       41.26     11.30 o 
  11   3   8       22.07       20.18     11.06 o 
  13   3   8        3.14        8.49     11.06 o 
  15   3   8        4.73       20.32     11.66 o 
  17   3   8        7.37       -5.14     13.09 o 
  19   3   8       13.47        9.74     16.46 o 
 -16   4   8       29.15       28.18     13.46 o 
 -14   4   8        2.07       26.06      9.43 o 
 -12   4   8       13.25       -1.45     11.67 o 
 -10   4   8       24.82       44.67     10.73 o 
  -8   4   8       38.53       28.95     10.45 o 
  -6   4   8        0.11        1.25      8.11 o 
  -4   4   8       43.30       36.31     12.94 o 
  -2   4   8       86.96       65.33     13.18 o 
   0   4   8       14.39       45.89     12.06 o 
   2   4   8      720.97      722.01     28.76 o 
   4   4   8      339.46      357.50     24.02 o 
   6   4   8       29.42       34.20     10.84 o 
   8   4   8       25.44        9.70      9.70 o 
  10   4   8        1.59        1.45     10.90 o 
  12   4   8       12.82        1.49      9.55 o 
  14   4   8       32.98        5.10     15.13 o 
  16   4   8        0.68        0.52     10.98 o 
  -9   5   8        0.34       15.79     12.45 o 
  -7   5   8       20.31       11.74     10.11 o 
  -5   5   8        9.23      -11.27     11.70 o 
  -3   5   8      190.89      129.45     20.70 o 
  -1   5   8       75.28       88.93     19.72 o 
   1   5   8       20.91        9.33     12.63 o 
   3   5   8        4.75       18.86      9.50 o 
   5   5   8      114.19      110.50     17.40 o 
   7   5   8      518.43      381.37     33.02 o 
 -21   1   9       65.83       94.23     16.74 o 
 -19   1   9       56.78       45.87     13.77 o 
 -17   1   9        1.37       -4.65     10.24 o 
 -15   1   9       20.33       -8.66     11.75 o 
 -13   1   9       95.99       98.49     14.42 o 
 -11   1   9      146.84      168.98     17.95 o 
  -9   1   9        7.99       -3.78     10.56 o 
  -7   1   9       18.77       22.36     15.77 o 
  -5   1   9      182.79      155.26      9.80 o 
  -3   1   9        0.00        8.41     11.00 o 
  -1   1   9       10.92        3.58      7.45 o 
   1   1   9       21.35        9.59      6.83 o 
   3   1   9       17.78        7.32      6.67 o 
   5   1   9       32.68       65.50     13.20 o 
   7   1   9      412.42      443.73     30.71 o 
   9   1   9      652.00      518.29     30.84 o 
  11   1   9        7.33       14.57     15.76 o 
  13   1   9        7.69       -9.45      9.45 o 
  15   1   9        5.65      -12.85     12.85 o 
  17   1   9        8.01        4.09     12.46 o 
  19   1   9        2.77      -19.05     19.05 o 
  21   1   9        9.79       17.72     17.72 o 
 -20   2   9      117.21      118.75     20.50 o 
 -18   2   9        1.42      -10.84     10.84 o 
 -16   2   9       24.56       32.51     13.91 o 
 -14   2   9       89.65       41.85     13.65 o 
 -12   2   9       12.59       23.92     12.18 o 
 -10   2   9       24.13       22.53     11.91 o 
  -8   2   9      163.81      150.48     17.66 o 
  -6   2   9     1615.20     1708.93     39.92 o 
  -4   2   9      190.11      246.59     20.80 o 
  -2   2   9      118.90      134.01     14.67 o 
   0   2   9       50.72       16.44     14.28 o 
   2   2   9       77.64       82.66      9.55 o 
   4   2   9        8.61        2.40     10.80 o 
   6   2   9       89.86       94.42      8.46 o 
   8   2   9      700.23      676.92     33.15 o 
  10   2   9      391.04      402.96     24.76 o 
  12   2   9       52.34       25.01     13.94 o 
  14   2   9       59.67      103.23     16.71 o 
  16   2   9        1.53       12.54     13.42 o 
  18   2   9        7.76       16.35     14.45 o 
  20   2   9       39.27       43.06     22.57 o 
 -17   3   9        2.75       -3.34     10.34 o 
 -15   3   9       17.77       -7.70     10.69 o 
 -13   3   9        0.36       -8.72     11.81 o 
 -11   3   9       14.81       16.44     10.16 o 
  -9   3   9      106.02       66.01     13.87 o 
  -7   3   9       82.42       53.72     13.71 o 
  -5   3   9        0.06        4.98     11.36 o 
  -3   3   9        2.43        8.61      9.58 o 
  -1   3   9       11.30       22.14      8.49 o 
   1   3   9        8.54       33.42     10.77 o 
   3   3   9      174.08      168.68     15.61 o 
   5   3   9       33.91       70.63     12.20 o 
   7   3   9        1.39       10.63      8.19 o 
   9   3   9       33.53       16.81      9.07 o 
  11   3   9       17.13        1.50      9.74 o 
  13   3   9      100.49       76.66     14.09 o 
  15   3   9       77.24       87.41     17.32 o 
  17   3   9        8.04       -1.89     14.91 o 
 -12   4   9       42.93        9.59      7.90 o 
 -10   4   9       77.75       65.23      9.30 o 
  -8   4   9       16.15      -10.56     10.56 o 
  -6   4   9        0.01      -10.77     10.77 o 
  -4   4   9       17.59       23.62     13.17 o 
  -2   4   9      166.45      114.05     18.04 o 
   0   4   9       64.67       72.70     14.13 o 
   2   4   9       11.82       11.05     11.87 o 
   4   4   9        8.35        9.91     12.11 o 
   6   4   9       81.83       36.35     15.18 o 
   8   4   9      317.87      234.10     24.22 o 
  10   4   9      203.98      162.10     24.05 o 
  12   4   9        0.33        0.00     13.13 o 
 -18   0  10       12.82       13.05     13.73 o 
 -16   0  10        1.45       -7.11     12.36 o 
 -14   0  10       23.43        5.11     10.55 o 
 -12   0  10       19.12        3.26      9.96 o 
 -10   0  10        0.89       23.65     13.04 o 
  -8   0  10       29.70        4.58     10.93 o 
  -6   0  10        7.03        0.00     11.80 o 
  -4   0  10       30.91       15.02      9.59 o 
  -2   0  10      448.79      452.14     20.50 o 
   0   0  10      637.16      619.85     35.92 o 
   2   0  10       35.82       38.86     18.93 o 
   4   0  10        2.59        2.75     16.56 o 
   6   0  10       11.68        6.63     12.08 o 
   8   0  10      270.56      309.85     28.17 o 
  10   0  10      137.47      107.64     21.70 o 
  12   0  10       33.40        2.02     15.94 o 
  14   0  10       29.00       24.09     19.84 o 
  16   0  10        5.28        2.76     19.03 o 
  18   0  10      158.40      114.92     36.59 o 
 -19   1  10       46.90       17.62     16.09 o 
 -17   1  10        5.20        9.97     12.26 o 
 -15   1  10       61.88       80.30     14.68 o 
 -13   1  10       51.78       19.63     12.88 o 
 -11   1  10       22.47       50.82     10.66 o 
  -9   1  10       12.51       -4.20      8.11 o 
  -7   1  10      315.88      304.85     23.94 o 
  -5   1  10     1420.83     1442.71     43.63 o 
  -3   1  10      356.09      357.58     26.53 o 
  -1   1  10        0.86        9.59      9.59 o 
   1   1  10        9.21       19.33     11.32 o 
   3   1  10       48.01       57.49     13.25 o 
   5   1  10       58.74       46.37     12.93 o 
   7   1  10        4.59       -4.63     10.11 o 
   9   1  10      175.72      128.62     19.03 o 
  11   1  10       51.94       12.10     12.83 o 
  13   1  10       44.12       44.09     15.46 o 
  15   1  10       78.45       84.18     19.53 o 
  17   1  10       32.04       47.56     19.66 o 
 -16   2  10        6.62       11.18      9.75 o 
 -14   2  10        0.19      -10.39     10.39 o 
 -12   2  10        7.80       -1.42      9.25 o 
 -10   2  10        6.03       -8.41     10.27 o 
  -8   2  10      129.90      108.66      9.46 o 
  -6   2  10      141.57      121.54     10.38 o 
  -4   2  10       91.62       98.75     13.94 o 
  -2   2  10       19.66        9.22     12.16 o 
   0   2  10        9.46        9.15      7.38 o 
   2   2  10       10.79       22.65      9.24 o 
   4   2  10        1.35        4.07      9.80 o 
   6   2  10       26.41       26.94     13.01 o 
   8   2  10      209.82      214.10     20.32 o 
  10   2  10      303.79      309.85     27.50 o 
  12   2  10       43.86       46.12     16.54 o 
  14   2  10       10.69       22.50     16.52 o 
  16   2  10       21.45       16.72     15.78 o 
 -13   3  10        0.41      -12.71     12.71 o 
 -11   3  10        8.45        8.82      8.82 o 
  -9   3  10        0.23        7.17      9.06 o 
  -7   3  10       32.09       25.00     11.22 o 
  -5   3  10      102.24       46.35     14.77 o 
  -3   3  10        1.29        9.40      8.84 o 
  -1   3  10        8.00        4.11     12.19 o 
   1   3  10       25.22       31.32      8.69 o 
   3   3  10       46.44       27.74     11.43 o 
   5   3  10       10.79       -4.24     13.71 o 
   7   3  10        4.94        4.46     11.81 o 
   9   3  10       65.19       37.28     13.71 o 
  11   3  10       55.77       53.06     14.90 o 
  13   3  10       70.40       19.78     18.04 o 
  -6   4  10       93.20       42.15     15.98 o 
  -4   4  10        3.93        3.92     10.68 o 
  -2   4  10        0.20       11.76      7.53 o 
   0   4  10        7.84       11.82     12.08 o 
   2   4  10       12.81       13.39      8.57 o 
   4   4  10        0.01        3.11      9.34 o 
   6   4  10        3.94        3.16     10.46 o 
 -15   1  11        5.06       12.07      9.50 o 
 -13   1  11        0.83      -11.20     11.20 o 
 -11   1  11        0.22      -11.29     12.36 o 
  -9   1  11       62.38       70.50     12.02 o 
  -7   1  11       15.64       20.49     13.10 o 
  -5   1  11       24.14       19.93     14.72 o 
  -3   1  11       23.20        7.71     10.60 o 
  -1   1  11      303.77      304.86     20.54 o 
   1   1  11      384.76      425.29     30.54 o 
   3   1  11       40.35       69.94     17.44 o 
   5   1  11        8.59       10.08     15.46 o 
   7   1  11       11.06       -5.37     12.01 o 
   9   1  11      117.91       72.62     18.86 o 
  11   1  11       55.57       41.75     18.71 o 
  13   1  11        2.25        9.28     13.51 o 
  15   1  11       28.98        7.85     21.00 o 
 -12   2  11        0.49        1.53      8.76 o 
 -10   2  11        3.69        7.53     11.02 o 
  -8   2  11        8.12        8.83      8.14 o 
  -6   2  11       91.14       83.50     15.43 o 
  -4   2  11      392.69      401.20     23.87 o 
  -2   2  11      101.91       78.66     16.34 o 
   0   2  11        2.36       -1.47     11.29 o 
   2   2  11       36.26       48.09     13.39 o 
   4   2  11       70.62       38.68     17.90 o 
   6   2  11       21.68       -1.55     14.13 o 
   8   2  11       27.35       23.84     12.79 o 
  10   2  11      108.07      134.60     16.78 o 
  12   2  11      109.86      106.58     18.65 o 
  -7   3  11       11.77        1.45     11.06 o 
  -5   3  11       18.45        0.00     12.57 o 
  -3   3  11        3.89        7.33      9.46 o 
  -1   3  11       12.14        7.40     10.76 o 
   1   3  11       23.20       20.82     10.62 o 
   3   3  11        2.83        4.45      8.70 o 
   5   3  11       49.70       55.05     12.67 o 
   7   3  11       48.23        8.22     16.44 o 
 -10   0  12       15.78       17.95     14.26 o 
  -8   0  12      181.80      198.10     12.39 o 
  -6   0  12       10.90        2.03     12.13 o 
  -4   0  12       20.27        0.00     14.89 o 
  -2   0  12        3.54        4.32     18.80 o 
   0   0  12     1017.26     1044.05     48.28 o 
   2   0  12     1233.81     1414.01     66.99 o 
   4   0  12      258.78      296.27     35.71 o 
   6   0  12       13.13       32.68     20.49 o 
   8   0  12       52.07       13.82     22.20 o 
  10   0  12        6.12        6.20     21.85 o 
  -9   1  12        9.33      -12.20     13.42 o 
  -7   1  12        2.86        6.82     12.38 o 
  -5   1  12        9.92        8.66     12.60 o 
  -3   1  12      107.36       78.09     19.77 o 
  -1   1  12      121.75      104.01     17.74 o 
   1   1  12       36.27       43.49     17.19 o 
   3   1  12       12.01        1.91     15.98 o 
   5   1  12        9.14       29.70     12.42 o 
   7   1  12       23.66       23.23     15.80 o 
   9   1  12       21.02       27.40     14.69 o 
  -4   2  12        6.27        0.00     11.83 o 
  -2   2  12        0.15       21.03     10.59 o 
   0   2  12        0.91      -12.54     12.54 o 
   2   2  12        5.20       -1.65      9.09 o 
   4   2  12        3.86       10.55     13.45 o 
                                                 
